# Supplementary material for: Designing Novel Multi-Epitope Vaccine Construct against Prevotella intermedia-Interpain A: An Immunoinformatics Approach
Source: Medicina (Kaunas). 2023 Feb 6;59(2):302. doi: 10.3390/medicina59020302 (PMC9966096; doi:10.3390/medicina59020302)
Supplement: Supplementary file 1 [file medicina-59-00302-s001.zip]

Archive with 1 entries (1 files):
- medicina-2061227-supplementary.pdf
